# Supplementary material for: Charge Transport and Glassy Dynamics in Blends Based on 1-Butyl-3-vinylbenzylimidazolium Bis(trifluoromethanesulfonyl)imide Ionic Liquid and the Corresponding Polymer
Source: Polymers (Basel). 2022 Jun 15;14(12):2423. doi: 10.3390/polym14122423 (PMC9227190; doi:10.3390/polym14122423)
Supplement: Supplementary file 1 [file polymers-14-02423-s001.zip]

Archive with 1 entries (1 files):
- polymers-1747663-supplementary.pdf
